# Supplementary material for: Development of an orally-administrable tumor vasculature-targeting therapeutic using annexin A1-binding D-peptides
Source: PLoS One. 2021 Jan 6;16(1):e0241157. doi: 10.1371/journal.pone.0241157 (PMC7787448; doi:10.1371/journal.pone.0241157)
Supplement: S2 File — (XLS) [file pone.0241157.s002.xls]

## Sheet: R_2014_09_05_12_38_54_user_1409
AminoPattern	AminoCount	NucPattern	NucCount
TITWPTM	31789	ACTATTACGTGGCCTACTATG	31783
TITWPTM	31789	ACTATTACATGGCCTACTATG	2
TITWPTM	31789	ACCATTACGTGGCCTACTATG	2
TITWPTM	31789	ACTATCACGTGGCCTACTATG	1
TITWPTM	31789	ACTATAACGTGGCCTACTATG	1
LRFPTVL	3605	TTGCGTTTTCCTACTGTTCTT	3604
LRFPTVL	3605	TTGCGTTTCCCTACTGTTCTT	1
SPTSLLF	1733	TCTCCGACTTCGCTGCTTTTT	1732
SPTSLLF	1733	TCGCCGACTTCGCTGCTTTTT	1
MPTLTFR	1286	ATGCCTACGTTGACGTTTCGT	1286
LKGMLRI	795	TTGAAGGGTATGCTTAGGATT	795
LLSWPSA	652	TTGCTTTCTTGGCCGAGTGCG	652
AKYRLTL	564	GCGAAGTATCGTTTGACGTTG	563
AKYRLTL	564	GCGAAGTATCGTTTGACGTTA	1
ISNWSLN	411	ATTTCTAATTGGTCTTTGAAT	411
TIT	363	ACTATTACGTG	120
TIT	363	ACTATTACGT	48
TIT	363	ACTATTACG	27
TIT	363	ACTATCACGT	24
TIT	363	ACTATTACTG	20
TIT	363	ACTATCACGTT	15
TIT	363	ACTATCACGTG	12
TIT	363	ACTATTACT	11
TIT	363	ACTATTACTGT	10
TIT	363	ACTATAACT	9
TIT	363	ACTATTACTC	8
TIT	363	ACTATTACTCG	6
TIT	363	ACTATCACG	6
TIT	363	ACTATCACT	5
TIT	363	ACTATAACTG	5
TIT	363	ACTATTACGG	4
TIT	363	ACTATCACTG	4
TIT	363	ACTATTACGTC	3
TIT	363	ACTATTACGTT	2
TIT	363	ACTATTACCT	2
TIT	363	ACTATTACC	2
TIT	363	ACTATCACTGG	2
TIT	363	ACTATTACTGA	1
TIT	363	ACTATTACGCG	1
TIT	363	ACTATTACGAT	1
TIT	363	ACTATTACCTG	1
TIT	363	ACTATTACCTC	1
TIT	363	ACTATTACCG	1
TIT	363	ACTATTACAG	1
TIT	363	ACTATCACTGT	1
TIT	363	ACTATCACTCG	1
TIT	363	ACTATCACGGG	1
TIT	363	ACTATCACCTG	1
TIT	363	ACTATCACCGT	1
TIT	363	ACTATCACCG	1
TIT	363	ACTATAACGTG	1
TIT	363	ACTATAACGT	1
TIT	363	ACTATAACGG	1
TIT	363	ACTATAACG	1
TIT	363	ACTATAACAG	1
FGFELS*	319	TTTGGTTTTGAGCTGTCTTAG	319
VPPVFHL	296	GTGCCGCCTGTTTTTCATTTG	295
VPPVFHL	296	GTGCCACCTGTTTTTCATTTG	1
LFSAQFK	286	CTGTTTAGTGCTCAGTTTAAG	286
TDPFPLL	268	ACTGATCCTTTTCCTCTTCTT	268
TI	268	ACTATT	70
TI	268	ACTATTA	42
TI	268	ACTATTG	34
TI	268	ACTATTAC	18
TI	268	ACTATAC	17
TI	268	ACTATA	13
TI	268	ACTATACT	9
TI	268	ACTATC	8
TI	268	ACTATAA	6
TI	268	ACTATTGA	4
TI	268	ACTATTCT	4
TI	268	ACTATTCG	4
TI	268	ACTATTC	4
TI	268	ACTATCAC	4
TI	268	ACTATTTC	3
TI	268	ACTATTGC	3
TI	268	ACTATTAG	3
TI	268	ACTATCA	3
TI	268	ACTATTCA	2
TI	268	ACTATCGC	2
TI	268	ACTATCG	2
TI	268	ACTATAG	2
TI	268	ACTATAAC	2
TI	268	ACTATTT	1
TI	268	ACTATTGG	1
TI	268	ACTATTAA	1
TI	268	ACTATCGA	1
TI	268	ACTATAGC	1
TI	268	ACTATACG	1
TI	268	ACGATTAC	1
TI	268	ACGATT	1
TI	268	ACGATA	1
YLELSSL	261	TATCTGGAGCTTTCGAGTCTG	260
YLELSSL	261	TATCTGGAGCTTTCGAGTCTA	1
ALSSFPL	249	GCTCTTAGTTCGTTTCCTTTG	249
FLHHLEA	230	TTTTTGCATCATTTGGAGGCG	230
LLPYPGL	221	CTTCTACCGTATCCTGGTCTT	221
AFPLEFT	214	GCTTTTCCTTTGGAGTTTACT	214
T	209	ACTAT	40
T	209	ACGTA	34
T	209	ACGT	22
T	209	ACT	18
T	209	ACG	14
T	209	ACTA	8
T	209	ACGTC	8
T	209	ACTAG	7
T	209	ACTTA	5
T	209	ACTAC	4
T	209	ACGTT	4
T	209	ACGTG	4
T	209	ACTT	3
T	209	ACTGT	3
T	209	ACTTG	2
T	209	ACTG	2
T	209	ACTCG	2
T	209	ACTAA	2
T	209	ACGGT	2
T	209	ACGGC	2
T	209	ACGAT	2
T	209	ACCTA	2
T	209	ACCGT	2
T	209	ACCGG	2
T	209	ACCG	2
T	209	ACC	2
T	209	ACTTT	1
T	209	ACTCT	1
T	209	ACGG	1
T	209	ACGCT	1
T	209	ACGCC	1
T	209	ACGAG	1
T	209	ACCT	1
T	209	ACCGC	1
T	209	ACCGA	1
T	209	ACATT	1
T	209	ACAGT	1
EMLQLML	207	GAGATGCTTCAGCTTATGCTT	207
GPDMIVF	206	GGGCCTGATATGATTGTGTTT	206
TWTIAKA	190	ACTTGGACTATTGCGAAGGCT	190
HSNLTKL	188	CATTCGAATCTGACGAAGCTA	188
SYLAMES	177	AGTTATCTGGCGATGGAGAGT	177
	176		59
	176	A	31
	176	T	28
	176	AC	18
	176	TA	11
	176	TG	6
	176	C	6
	176	TC	4
	176	TT	2
	176	G	2
	176	CG	2
	176	AT	2
	176	AG	2
	176	GG	1
	176	CT	1
	176	CC	1
PFLIQRP	166	CCGTTTTTGATTCAGCGTCCT	166
KPMSFHS	161	AAGCCTATGTCGTTTCATTCG	161
YVF	156	TACGTCTTTC	36
YVF	156	TACGTCTTTCA	34
YVF	156	TACGTATTTC	18
YVF	156	TACGTATTTCT	14
YVF	156	TACGTATTT	13
YVF	156	TACGTCTTT	9
YVF	156	TACGTATTC	6
YVF	156	TACGTATTCT	4
YVF	156	TACGTCTTCT	3
YVF	156	TACGTGTTTCT	2
YVF	156	TACGTCTTTCT	2
YVF	156	TACGTCTTC	2
YVF	156	TACGTATTTCA	2
YVF	156	TACGTATTCTG	2
YVF	156	TACGTGTTTC	1
YVF	156	TACGTGTTCTA	1
YVF	156	TACGTGTTCT	1
YVF	156	TACGTGTTCCT	1
YVF	156	TACGTGTTC	1
YVF	156	TACGTATTTAC	1
YVF	156	TACGTATTTA	1
YVF	156	TACGTATTCG	1
YVF	156	TACGTATTCA	1
LAPEGLW	155	CTTGCTCCTGAGGGTCTGTGG	154
LAPEGLW	155	CTTGCTCCTGAAGGTCTGTGG	1
RTISILR	150	CGGACGATTTCGATTCTTCGG	93
RTISILR	150	AGGACGATTTCGATTCTTCGG	57
ATPTRPH	148	GCTACGCCTACTCGTCCTCAT	148
LLGPTFP	143	CTTCTTGGGCCTACGTTTCCT	143
TY	140	ACGTAT	19
TY	140	ACGTATT	17
TY	140	ACGTACT	12
TY	140	ACGTATTC	10
TY	140	ACGTATAC	9
TY	140	ACGTATA	7
TY	140	ACGTAC	6
TY	140	ACTTATT	5
TY	140	ACTTAC	5
TY	140	ACTTATTG	4
TY	140	ACTTAT	4
TY	140	ACGTATTA	4
TY	140	ACTTATAC	3
TY	140	ACTTATA	3
TY	140	ACGTATTG	3
TY	140	ACGTACTT	3
TY	140	ACGTACG	3
TY	140	ACTTATTA	2
TY	140	ACTTACT	2
TY	140	ACGTATCG	2
TY	140	ACGTATAG	2
TY	140	ACCTATAC	2
TY	140	ACTTATTC	1
TY	140	ACTTATGA	1
TY	140	ACTTATAG	1
TY	140	ACGTATGT	1
TY	140	ACGTATG	1
TY	140	ACGTATCT	1
TY	140	ACGTATC	1
TY	140	ACGTATAA	1
TY	140	ACGTACTG	1
TY	140	ACGTACTC	1
TY	140	ACGTACGT	1
TY	140	ACGTACGC	1
TY	140	ACGTACGA	1
*SF	139	TAGTCTTTCAC	47
*SF	139	TAGTCTTTCA	44
*SF	139	TAGTCTTTC	17
*SF	139	TAGTCGTTT	8
*SF	139	TAGTCGTTTCT	6
*SF	139	TAGTCGTTTC	6
*SF	139	TAGTCTTTCT	2
*SF	139	TAGTCGTTCC	2
*SF	139	TAGTCTTTT	1
*SF	139	TAGTCTTTCCT	1
*SF	139	TAGTCTTTCAA	1
*SF	139	TAGTCGTTTCA	1
*SF	139	TAGTCGTTCAG	1
*SF	139	TAGTCGTTCA	1
*SF	139	TAGTCGTTC	1
RFPLSLL	136	AGGTTTCCTTTGAGTCTGCTG	136
Y	133	TACGT	29
Y	133	TAC	24
Y	133	TACTA	20
YV	133	TACGTCTT	19
YV	133	TACGTCT	17
Y	133	TACG	17
YV	133	TACGTATT	13
Y	133	TACT	12
YV	133	TACGTC	10
YV	133	TACGTA	10
YV	133	TACGTAT	9
Y	133	TACTC	7
YV	133	TACGTAC	6
YV	133	TACGTTAT	4
Y	133	TATA	3
YV	133	TACGTTC	3
YV	133	TACGTG	3
YV	133	TACGTACT	3
YV	133	TACGTACG	3
YV	133	TACGTAAT	3
Y	133	TACGA	3
YV	133	TATGTCC	2
Y	133	TATGT	2
Y	133	TATCT	2
Y	133	TATCG	2
Y	133	TATAT	2
Y	133	TATAC	2
Y	133	TAT	2
YV	133	TACGTT	2
YV	133	TACGTCGT	2
YV	133	TACGTCG	2
YV	133	TACGTAGT	2
YV	133	TACGTAG	2
YV	133	TACGTAAG	2
Y	133	TACAG	2
Y	133	TATTA	1
YV	133	TATGTTC	1
YV	133	TATGTTA	1
YV	133	TATGTCCT	1
YV	133	TATGTCAC	1
YV	133	TATGTCA	1
Y	133	TATG	1
Y	133	TACTT	1
YV	133	TACGTTAC	1
YV	133	TACGTTAA	1
YV	133	TACGTTA	1
YV	133	TACGTGTT	1
YV	133	TACGTGT	1
YV	133	TACGTCTG	1
YV	133	TACGTCTC	1
YV	133	TACGTCGA	1
YV	133	TACGTCCG	1
YV	133	TACGTAGG	1
YV	133	TACGTAA	1
Y	133	TACAA	1
LFPLSRP	130	CTTTTTCCTTTGTCGCGTCCG	130
FWNQGTK	129	TTTTGGAATCAGGGTACGAAG	129
KMMVSIM	129	AAGATGATGGTGTCTATTATG	129
LTMLPGY	128	CTTACTATGTTGCCGGGTTAT	128
MSTL	123	ATGTCTACGTTGC	41
MSTL	123	ATGTCTACGTTG	37
MSTL	123	ATGTCTACGTTGG	14
MSTL	123	ATGTCTACGTTGGC	10
MSTL	123	ATGTCTACGTTGCT	6
MSTL	123	ATGTCTACGTTGCG	5
MSTL	123	ATGTCTACGTTGCC	5
MSTL	123	ATGTCTACGTTGAC	3
MSTL	123	ATGTCTACGTTGA	2
FYKKAQI	120	TTTTATAAGAAGGCTCAGATT	120
FSLSPRL	119	TTTTCTCTTTCTCCGCGTCTG	119
NAPRKTP	118	AATGCGCCTAGGAAGACTCCG	118
TS	116	ACTAGT	20
TS	116	ACTAGTT	12
TS	116	ACTAGTTA	7
TS	116	ACGTCG	7
TS	116	ACTAGTA	6
TS	116	ACTAGTAC	5
TS	116	ACTTCG	4
TS	116	ACGTCTT	4
TS	116	ACGTCT	4
TS	116	ACGTCGT	4
TS	116	ACTAGTC	3
TS	116	ACGTCTTC	3
TS	116	ACTTCTT	2
TS	116	ACTTCTC	2
TS	116	ACTTCT	2
TS	116	ACTTCGTT	2
TS	116	ACTTCGG	2
TS	116	ACTAGTTG	2
TS	116	ACTAGTGC	2
TS	116	ACTAGTG	2
TS	116	ACTAGTCG	2
TS	116	ACTAGTCA	2
TS	116	ACGTCTTT	2
TS	116	ACTTCTTG	1
TS	116	ACTTCTAC	1
TS	116	ACTAGTTC	1
TS	116	ACTAGTGA	1
TS	116	ACTAGTCT	1
TS	116	ACTAGTAA	1
TS	116	ACGTCTTA	1
TS	116	ACGTCTGA	1
TS	116	ACGTCGTC	1
TS	116	ACGTCGTA	1
TS	116	ACGTCGG	1
TS	116	ACGTCGC	1
TS	116	ACGTCGA	1
TS	116	ACGAGTT	1
TS	116	ACATCG	1
YY	112	TACTATT	18
YY	112	TACTAT	18
YY	112	TACTACT	13
YY	112	TACTAC	11
YY	112	TACTACG	10
YY	112	TACTATTT	8
YY	112	TACTACTA	7
YY	112	TACTACGT	7
YY	112	TACTATTG	3
YY	112	TACTATTC	3
YY	112	TACTATAC	3
YY	112	TACTACTT	3
YY	112	TACTATTA	2
YY	112	TACTATA	2
YY	112	TATTATT	1
YY	112	TATTAC	1
YY	112	TACTATGC	1
YY	112	TACTATCG	1
S	106	AGTCG	13
S	106	AGTA	8
S	106	AGTAC	7
S	106	AGTC	6
S	106	AGT	6
S	106	TCT	5
S	106	TCG	5
S	106	TCGT	4
S	106	TCGTC	3
S	106	TCGTA	3
S	106	AGTAT	3
S	106	TCTGT	2
S	106	TCTCG	2
S	106	TCGGT	2
S	106	AGTCT	2
S	106	AGTAG	2
S	106	AGCG	2
S	106	TCTGG	1
S	106	TCTGA	1
S	106	TCTCT	1
S	106	TCTC	1
S	106	TCTAT	1
S	106	TCTAG	1
S	106	TCTAC	1
S	106	TCTAA	1
S	106	TCTA	1
S	106	TCGTT	1
S	106	TCGTG	1
S	106	TCGGG	1
S	106	TCGGC	1
S	106	TCGCC	1
S	106	TCGAT	1
S	106	TCGAG	1
S	106	TCGAC	1
S	106	TCGA	1
S	106	TCC	1
S	106	TCATT	1
S	106	TCAGT	1
S	106	TCAAG	1
S	106	TCAA	1
S	106	AGTTC	1
S	106	AGTTA	1
S	106	AGTT	1
S	106	AGCTT	1
S	106	AGCTA	1
S	106	AGCCT	1
S	106	AGCC	1
S	106	AGC	1
TWLMSSN	103	ACGTGGCTTATGAGTAGTAAT	103
LSIL*FA	99	TTGTCGATTCTTTAGTTTGCT	99
PTALTPW	96	CCTACGGCGTTGACGCCTTGG	96
TITVAYY	93	ACTATTACCGTGGCCTACTAT	52
TITVAYY	93	ACTATTACTGTGGCCTACTAT	33
TITVAYY	93	ACTATTACGGTGGCCTACTAT	7
TITVAYY	93	ACTATTACGGTCGCCTACTAT	1
SSEWFHS	86	TCTTCTGAGTGGTTTCATTCT	86
GVFQTLV	86	GGGGTTTTTCAGACTTTGGTG	86
TYY	85	ACGTATTACG	13
TYY	85	ACTTATTACT	8
TYY	85	ACGTATTAC	7
TYY	85	ACTTATTAC	6
TYY	85	ACGTATTACT	6
TYY	85	ACTTATTACTG	5
TYY	85	ACTTACTAT	4
TYY	85	ACGTATTACTG	4
TYY	85	ACGTACTACT	3
TYY	85	ACTTATTACTC	2
TYY	85	ACTTATTACG	2
TYY	85	ACTTACTATG	2
TYY	85	ACGTATTACGT	2
TYY	85	ACTTATTATG	1
TYY	85	ACTTATTACGT	1
TYY	85	ACTTACTATGT	1
TYY	85	ACTTACTACTG	1
TYY	85	ACTTACTACG	1
TYY	85	ACGTATTATGT	1
TYY	85	ACGTATTATG	1
TYY	85	ACGTATTATC	1
TYY	85	ACGTATTAT	1
TYY	85	ACGTATTACTC	1
TYY	85	ACGTATTACGA	1
TYY	85	ACGTACTATT	1
TYY	85	ACGTACTATGA	1
TYY	85	ACGTACTATCT	1
TYY	85	ACGTACTATC	1
TYY	85	ACGTACTATAT	1
TYY	85	ACGTACTAT	1
TYY	85	ACGTACTACTC	1
TYY	85	ACGTACTACG	1
TYY	85	ACGTACTACA	1
TYY	85	ACCTATTAC	1
GLTQRQR	84	GGGTTGACGCAGAGGCAGCGG	84
YYF	83	TACTATTTC	22
YYF	83	TACTATTTCAC	11
YYF	83	TACTATTTCT	9
YYF	83	TACTATTTCA	9
YYF	83	TACTACTTTC	7
YYF	83	TACTATTTCTA	6
YYF	83	TACTACTTTCA	5
YYF	83	TACTATTTCTG	4
YYF	83	TACTACTTT	4
YYF	83	TACTACTTTCT	2
YYF	83	TACTACTTCT	1
YYF	83	TACTACTTCAC	1
YYF	83	TACTACTTCA	1
YYF	83	TACTACTTC	1
TALPYPL	82	ACGGCTCTGCCTTATCCTCTT	82
YS	82	TACTCGT	11
YS	82	TACTCT	10
YS	82	TACTCGTA	10
YS	82	TACTCG	6
YS	82	TACTCTT	4
YS	82	TACTCTA	4
YS	82	TATAGTA	3
YS	82	TATAGT	3
YS	82	TACTCTTT	3
YS	82	TATAGTTA	2
YS	82	TATAGTG	2
YS	82	TATAGTAG	2
YS	82	TACTCTAC	2
YS	82	TACAGTTA	2
YS	82	TATTCTTC	1
YS	82	TATTCGT	1
YS	82	TATTCGGC	1
YS	82	TATTCCTA	1
YS	82	TATAGTTC	1
YS	82	TATAGTC	1
YS	82	TATAGCCT	1
YS	82	TACTCTTA	1
YS	82	TACTCTCG	1
YS	82	TACTCGTT	1
YS	82	TACTCGTG	1
YS	82	TACTCGTC	1
YS	82	TACTCGCA	1
YS	82	TACTCGAA	1
YS	82	TACTCCGG	1
YS	82	TACAGTT	1
YS	82	TACAGTC	1
YS	82	TACAGT	1
LLFTSKD	81	CTTCTTTTTACTAGTAAGGAT	81
TYT	81	ACGTATACTG	13
TYT	81	ACTTATACT	10
TYT	81	ACGTATACG	8
TYT	81	ACTTATACTG	7
TYT	81	ACGTATACT	7
TYT	81	ACGTATACGTG	5
TYT	81	ACGTATACGT	4
TYT	81	ACTTATACTGT	3
TYT	81	ACGTATACTC	3
TYT	81	ACTTATACGTG	2
TYT	81	ACGTATACTGT	2
TYT	81	ACGTATACTCG	2
TYT	81	ACGTATACTA	2
TYT	81	ACGTATACGGA	2
TYT	81	ACTTATACTAT	1
TYT	81	ACTTATACTA	1
TYT	81	ACTTATACGT	1
TYT	81	ACGTATACTTG	1
TYT	81	ACGTATACTGG	1
TYT	81	ACGTATACGG	1
TYT	81	ACGTATACGC	1
TYT	81	ACGTATACC	1
TYT	81	ACGTATACAGT	1
TYT	81	ACCTATACTGT	1
TYT	81	ACCTATACTG	1
RGPLGRT	80	CGGGGGCCGCTGGGTCGTACT	80
FK*VNFN	79	TTTAAGTAGGTGAATTTTAAT	79
LRF	79	TTGCGTTTTC	28
LRF	79	TTGCGTTTCTA	9
LRF	79	TTGCGTTTCT	8
LRF	79	TTGCGTTTCC	7
LRF	79	TTGCGTTTCCT	6
LRF	79	TTGCGTTTT	5
LRF	79	TTGAGGTTCT	3
LRF	79	TTGCGTTTTCC	2
LRF	79	TTGCGTTTC	2
LRF	79	TTGCGTTTTCT	1
LRF	79	TTGCGTTTCAC	1
LRF	79	TTGCGGTTTT	1
LRF	79	TTGCGGTTCTA	1
LRF	79	TTGAGGTTCTG	1
LRF	79	TTACGCTTTA	1
LRF	79	TTACGCTTT	1
LRF	79	TTACGATTC	1
LRF	79	CTACGATTC	1
TIA	77	ACTATTGCGT	7
TIA	77	ACTATTGCTC	5
TIA	77	ACTATCGCCT	5
TIA	77	ACTATCGCCG	5
TIA	77	ACTATTGCTG	4
TIA	77	ACTATTGCTCT	4
TIA	77	ACTATCGCTGT	4
TIA	77	ACTATAGCTGT	4
TIA	77	ACTATTGCT	3
TIA	77	ACTATTGCGTG	3
TIA	77	ACTATTGCG	3
TIA	77	ACTATCGCCTG	3
TIA	77	ACTATCGCC	3
TIA	77	ACTATAGCTG	3
TIA	77	ACTATTGCCG	2
TIA	77	ACTATCGCG	2
TIA	77	ACTATTGCTCG	1
TIA	77	ACTATTGCTAA	1
TIA	77	ACTATTGCC	1
TIA	77	ACTATCGCTGG	1
TIA	77	ACTATCGCGT	1
TIA	77	ACTATAGCT	1
TIA	77	ACTATAGCGTG	1
TIA	77	ACTATAGCGGG	1
TIA	77	ACTATAGCGG	1
TIA	77	ACTATAGCGAT	1
TIA	77	ACTATAGCGAC	1
TIA	77	ACTATAGCG	1
TIA	77	ACTATAGCCTG	1
TIA	77	ACTATAGCAT	1
TIA	77	ACTATAGCAG	1
TIA	77	ACTATAGCA	1
TIA	77	ACGATTGCTAT	1
SR	74	TCGCGTTT	9
SR	74	TCTCGTA	7
SR	74	AGTCGTA	6
SR	74	TCTCGT	4
SR	74	TCGCGTT	4
SR	74	TCTCGTT	3
SR	74	TCTCGTAC	3
SR	74	TCGCGT	3
SR	74	TCTAGGT	2
SR	74	AGTCGTAT	2
SR	74	AGTCGTAA	2
SR	74	AGTCGT	2
SR	74	AGTCGCC	2
SR	74	TCTCGTTT	1
SR	74	TCTCGTG	1
SR	74	TCTCGTC	1
SR	74	TCTCGCG	1
SR	74	TCTCGCAC	1
SR	74	TCTCGCA	1
SR	74	TCTCGACT	1
SR	74	TCGCGTGC	1
SR	74	TCGCGTCT	1
SR	74	TCGCGGTC	1
SR	74	TCGCGGT	1
SR	74	TCGCGG	1
SR	74	TCGCGCGA	1
SR	74	TCGCGAGT	1
SR	74	TCGCGAAG	1
SR	74	TCGAGGCG	1
SR	74	TCACGTC	1
SR	74	TCACGC	1
SR	74	AGTCGTT	1
SR	74	AGTCGGT	1
SR	74	AGTCGCTA	1
SR	74	AGTCGA	1
SR	74	AGTAGGTG	1
SR	74	AGCCGGCG	1
SR	74	AGCCGAGT	1
TIR	73	ACTATACGTG	13
TIR	73	ACTATACGT	12
TIR	73	ACTATACGTGG	7
TIR	73	ACTATACGTGC	6
TIR	73	ACTATTCGAA	4
TIR	73	ACTATTAGGC	3
TIR	73	ACTATTCGAAC	2
TIR	73	ACTATTCGA	2
TIR	73	ACTATTAGGCT	2
TIR	73	ACTATACGTGT	2
TIR	73	ACTATACGTCG	2
TIR	73	ACTATACGTC	2
TIR	73	ACTATTCGGC	1
TIR	73	ACTATTCGCTG	1
TIR	73	ACTATTCGCG	1
TIR	73	ACTATTCGATG	1
TIR	73	ACTATTCGAG	1
TIR	73	ACTATTCGACT	1
TIR	73	ACTATTCGAC	1
TIR	73	ACTATTAGAG	1
TIR	73	ACTATACGGTG	1
TIR	73	ACTATACGCGG	1
TIR	73	ACTATACGAT	1
TIR	73	ACTATAAGAGT	1
TIR	73	ACTATAAGAGG	1
TIR	73	ACGATTCGT	1
TIR	73	ACGATACGTGA	1
TIR	73	ACGATACGATC	1
TST	72	ACTAGTACTG	15
*S	72	TAGTCTTT	14
*S	72	TAGTCTT	12
*S	72	TAGTCG	10
TST	72	ACTAGTACT	9
TST	72	ACTAGTACTGT	7
*S	72	TAGTCT	6
*S	72	TAGTCGT	6
TST	72	ACTTCTACGT	6
TST	72	ACTAGTACTC	5
*S	72	TAGTCGTT	4
*S	72	TAGTCGTA	4
TST	72	ACTAGTACTGG	4
TST	72	ACTAGTACGTG	3
TST	72	ACTAGTACGT	3
TST	72	ACTAGTACG	3
*S	72	TAGTCGGT	2
*S	72	TAGAGTT	2
TST	72	ACTAGTACGGT	2
TST	72	ACTAGTACGG	2
*S	72	TGAAGTAT	1
*S	72	TGAAGTA	1
*S	72	TGAAGT	1
*S	72	TAGTCTTG	1
*S	72	TAGTCTTC	1
*S	72	TAGTCTGA	1
*S	72	TAGTCTG	1
*S	72	TAGTCCTG	1
*S	72	TAGTCCGG	1
*S	72	TAGTCC	1
*S	72	TAGAGTAT	1
*S	72	TAATCTC	1
TST	72	ACTTCTACGTG	1
TST	72	ACTTCGACTCT	1
TST	72	ACTAGTACTTT	1
TST	72	ACTAGTACTTG	1
TST	72	ACTAGTACTTC	1
TST	72	ACTAGTACTAT	1
TST	72	ACTAGTACGTC	1
TST	72	ACTAGTACGAT	1
TST	72	ACTAGTACC	1
TST	72	ACTAGTACAG	1
TST	72	ACGTCTACTG	1
TST	72	ACGTCTACT	1
TST	72	ACGTCTACGCG	1
YVFH	71	TACGTCTTTCAC	34
YVFH	71	TACGTCTTTCACT	21
YVFH	71	TACGTATTTCACG	5
YVFH	71	TACGTATTTCAC	5
YVFH	71	TACGTCTTTCACTG	4
YVFH	71	TACGTATTTCACGT	2
RGRRADG	70	AGGGGTCGGCGGGCTGATGGT	70
TITW	70	ACTATTACGTGG	20
TITW	70	ACTATCACGTGGC	9
TITW	70	ACTATTACGTGGC	8
TITW	70	ACTATCACGTGG	8
TITW	70	ACTATTACGTGGCC	7
TITW	70	ACTATTACGTGGT	5
TITW	70	ACTATCACGTGGCC	5
TITW	70	ACTATTACGTGGCT	2
TITW	70	ACTATTACGTGGA	2
TITW	70	ACTATAACGTGG	2
TITW	70	ACTATTACGTGGTG	1
TITW	70	ACTATTACGTGGG	1
TRPKTFV	69	ACGCGTCCTAAGACGTTTGTG	69
LLMPTEW	68	CTGTTGATGCCGACGGAGTGG	68
SLSSHRN	68	AGTCTGTCTTCGCATAGGAAT	68
KLAAALE	67	AAGCTTGCGGCCGCACTCGAG	67
TITWPTN	67	ACTATTACGTGGCCTACTAAT	66
TIL	67	ACTATACTG	16
TIL	67	ACTATACTGT	13
TIL	67	ACTATACTGTG	6
TIL	67	ACTATTCTACT	4
TIL	67	ACTATTCTAC	3
TIL	67	ACTATTCTA	3
TIL	67	ACTATACTGG	3
TIL	67	ACTATACTGA	3
TIL	67	ACTATACTCGT	3
TIL	67	ACTATACTCG	3
TIL	67	ACTATACTGGT	2
TIL	67	ACTATACTGAT	2
TIL	67	ACTATACTC	2
TIL	67	ACTATTCTACG	1
TITWPTN	67	ACTATCACGTGGCCTACTAAT	1
TIL	67	ACTATACTTGT	1
TIL	67	ACTATACTGAA	1
TIL	67	ACTATACTATG	1
RSHNV*A	66	CGGTCTCATAATGTTTAGGCT	66
KG*TRRP	66	AAGGGTTAGACGCGGCGTCCG	66
TITWPT	64	ACTATTACGTGGCCTACTA	48
TITWPT	64	ACTATTACGTGGCCTACT	13
TITWPT	64	ACTATTACGTGGCCTACTAT	2
TITWPT	64	ACTATTACGTGGCCCACTAT	1
TPSRTPR	63	ACGCCTTCTCGTACGCCGCGT	63
KMESLFH	62	AAGATGGAGTCGCTTTTTCAT	62
IRAGRGV	60	ATTCGGGCGGGTCGTGGGGTG	60
LR	60	TTGCGTTT	7
LR	60	TTGCGTT	5
LR	60	TTACGTA	3
LR	60	TTACGT	3
LR	60	CTTCGT	3
LR	60	CTACGT	3
LR	60	TTGCGTTC	2
LR	60	TTGCGGT	2
LR	60	TTGCGG	2
LR	60	TTACGTAA	2
LR	60	CTACGG	2
LR	60	TTGCGT	1
LR	60	TTACGTCG	1
LR	60	TTACGTC	1
LR	60	TTACGTAT	1
LR	60	TTACGTAG	1
LR	60	TTACGG	1
LR	60	TTACGCT	1
LR	60	TTACGCG	1
LR	60	TTACGATT	1
LR	60	TTACGATA	1
LR	60	TTACGAT	1
LR	60	TTACGA	1
LR	60	TTAAGATT	1
LR	60	TTAAGAAG	1
LR	60	CTTCGTT	1
LR	60	CTTCGGT	1
LR	60	CTCCGTG	1
LR	60	CTCCGCA	1
LR	60	CTACGTTC	1
LR	60	CTACGTT	1
LR	60	CTACGTG	1
LR	60	CTACGTA	1
LR	60	CTACGGTG	1
LR	60	CTACGCT	1
LR	60	CTACGCG	1
LR	60	CTACGC	1
FAFTASL	59	TTTGCTTTTACGGCTTCTCTT	59
CVS	59	TGCGTTTCTA	17
CVS	59	TGCGTTTCT	13
CVS	59	TGCGTTTCC	8
CVS	59	TGCGTTTCCT	6
CVS	59	TGCGTTTCTAC	4
CVS	59	TGCGTTTCTG	2
CVS	59	TGCGTTTCTAA	2
CVS	59	TGCGTTTCTGA	1
CVS	59	TGCGTTTCTAT	1
CVS	59	TGCGTTTCCTA	1
CVS	59	TGCGTTTCCA	1
CVS	59	TGCGTTTCACT	1
CVS	59	TGCGTTTCAAC	1
CVS	59	TGCGTTAGT	1
LRATARA	58	TTGCGTGCTACTGCGCGGGCG	58
YTLSQE*	58	TATACGCTTAGTCAGGAGTAG	58
GFTFGTI	58	GGTTTTACGTTTGGTACTATT	58
TLSELAF	58	ACTCTTTCTGAGCTGGCGTTT	58
LSGMIRK	57	TTGTCGGGGATGATTCGGAAG	57
AGKRAVS	57	GCGGGTAAGCGGGCGGTGAGT	57
RKTQPNT	57	CGTAAGACTCAGCCTAATACT	57
Q*LRGYE	57	CAATAGCTGCGGGGGTATGAG	57
ISSRIAK	57	ATTTCGAGTCGTATTGCTAAG	57
IL	56	ATATTGC	15
IL	56	ATATTG	7
IL	56	ATATTAC	5
IL	56	ATTCTAAT	4
IL	56	ATATTGCT	4
IL	56	ATATTA	4
IL	56	ATACTA	3
IL	56	ATTCTA	2
IL	56	ATTCTTCA	1
IL	56	ATTCTTAA	1
IL	56	ATTCTGAA	1
IL	56	ATTCTCGC	1
IL	56	ATTCTAA	1
IL	56	ATATTGA	1
IL	56	ATATTATG	1
IL	56	ATATTACT	1
IL	56	ATATTACG	1
IL	56	ATACTTGG	1
IL	56	ATACTT	1
IL	56	ATACTG	1
YSY	55	TACTCGTACT	23
YSY	55	TACTCGTAC	17
TV	55	ACTGTAC	9
TV	55	ACTGTC	4
YSY	55	TACTCGTACTG	3
YSY	55	TACTCGTACTC	3
TV	55	ACTGTTA	3
YSY	55	TACAGTTACTG	2
YSY	55	TACAGTTAC	2
TV	55	ACTGTTTA	2
TV	55	ACTGTTT	2
TV	55	ACTGTTAC	2
TV	55	ACGGTA	2
TV	55	ACCGTA	2
YSY	55	TATAGTTACGT	1
YSY	55	TACTCGTATG	1
YSY	55	TACTCGTACCT	1
YSY	55	TACAGTTAT	1
YSY	55	TACAGTTACGT	1
TV	55	ACTGTTTC	1
TV	55	ACTGTTG	1
TV	55	ACTGTTCT	1
TV	55	ACTGTTC	1
TV	55	ACTGTTAA	1
TV	55	ACTGTGGC	1
TV	55	ACTGTCGC	1
TV	55	ACTGTCAC	1
TV	55	ACTGTCA	1
TV	55	ACTGTAT	1
TV	55	ACTGTAG	1
TV	55	ACTGTAAC	1
TV	55	ACTGTA	1
TV	55	ACGGTTTA	1
TV	55	ACGGTTGC	1
TV	55	ACGGTTAT	1
TV	55	ACGGTT	1
TV	55	ACGGTG	1
TV	55	ACGGTCTC	1
TV	55	ACGGTAG	1
TV	55	ACGGTAC	1
TV	55	ACCGTTA	1
TV	55	ACCGTGTT	1
TV	55	ACCGTGT	1
TV	55	ACCGTAT	1
TV	55	ACAGTG	1
TV	55	ACAGTC	1
TV	55	ACAGTAAC	1
TV	55	ACAGTAA	1
LTLYTSR	54	TTGACGCTGTATACTTCTCGT	54
EVLNALL	54	GAGGTTCTTAATGCGCTTTTG	54
SRT	54	TCTCGTACT	14
SRT	54	TCTCGTACTC	10
SRT	54	TCTCGTACTTC	6
SRT	54	TCTCGTACTG	6
SRT	54	TCTCGTACTT	5
SRT	54	TCTCGCACT	3
SRT	54	TCTCGCACTT	2
SRT	54	TCTCGTACTTG	1
SRT	54	TCTCGTACTGT	1
SRT	54	TCTCGTACTGC	1
SRT	54	TCTCGTACTCG	1
SRT	54	TCTCGTACTA	1
SRT	54	TCGCGTACT	1
SRT	54	TCGCGTACCTG	1
SRT	54	AGTCGTACTAG	1
PTHALVL	53	CCGACACATGCTCTTGTTCTT	53
TL	53	ACGTTAGT	5
TL	53	ACGTTATT	4
TL	53	ACTCTAC	3
TL	53	ACGTTAT	3
TL	53	ACGTTAC	3
TL	53	ACTCTTA	2
TL	53	ACTCTT	2
TL	53	ACTCTCA	2
TL	53	ACTCTACT	2
TL	53	ACGTTAG	2
TL	53	ACGTTACT	2
TL	53	ACGTTA	2
TL	53	ACGCTT	2
TL	53	ACGCTC	2
TL	53	ACTTTAG	1
TL	53	ACTCTTT	1
TL	53	ACTCTTG	1
TL	53	ACTCTTCT	1
TL	53	ACTCTTCG	1
TL	53	ACTCTTAC	1
TL	53	ACTCTG	1
TL	53	ACTCTAT	1
TL	53	ACTCTA	1
TL	53	ACGTTGT	1
TL	53	ACGTTGGT	1
TL	53	ACGTTATA	1
TL	53	ACGTTAGG	1
TL	53	ACGCTTC	1
TL	53	ACGCTTA	1
TL	53	ACGCTAT	1
TL	53	ACATTAC	1
MLLGIVG	52	ATGCTGCTTGGGATTGTGGGG	51
MLLGIVG	52	ATGTTGCTTGGGATTGTGGGG	1
LPTRGRL	51	CTGCCTACTCGGGGGCGGTTG	51
CV	51	TGCGTTTC	13
CV	51	TGCGTTTT	10
CV	51	TGCGTTT	9
LL	51	TTACTAT	5
CV	51	TGCGTT	5
LL	51	TTACTA	4
LL	51	TTGCTTT	3
LL	51	CTGTTAG	3
LL	51	TTGCTTTC	2
LL	51	TTACTCTT	2
LL	51	TTACTACT	2
LL	51	TTACTACG	2
CV	51	TGCGTTCA	2
CV	51	TGCGTTC	2
LL	51	CTACTAC	2
LL	51	TTGTTAG	1
LL	51	TTGCTTCT	1
LL	51	TTGCTT	1
LL	51	TTACTTCT	1
LL	51	TTACTCT	1
LL	51	TTACTATT	1
LL	51	TTACTATA	1
LL	51	TTACTAG	1
LL	51	TTACTAC	1
LL	51	TTACTAAT	1
CV	51	TGTGTTCA	1
CV	51	TGTGTTC	1
CV	51	TGTGTGAC	1
CV	51	TGTGTCAC	1
CV	51	TGCGTTCC	1
CV	51	TGCGTGCT	1
CV	51	TGCGTCC	1
CV	51	TGCGTCAG	1
CV	51	TGCGTACC	1
CV	51	TGCGTA	1
LL	51	CTTCTTGG	1
LL	51	CTTCTTG	1
LL	51	CTTCTACG	1
LL	51	CTTCTA	1
LL	51	CTGTTGA	1
LL	51	CTGTTACG	1
LL	51	CTGCTTC	1
LL	51	CTGCTA	1
LL	51	CTCCTACT	1
LL	51	CTATTGAT	1
LL	51	CTATTAG	1
LL	51	CTATTACT	1
LL	51	CTACTT	1
LL	51	CTACTGC	1
LL	51	CTACTAGC	1
LL	51	CTACTACT	1
SRPLKQI	50	TCGCGGCCTCTGAAGCAGATT	50
ASLLNFN	50	GCTAGTCTGCTTAATTTTAAT	50
LTVFGSV	50	CTTACGGTGTTTGGGAGTGTG	48
TYS	50	ACGTATTCT	10
*R	50	TGAAGGT	7
*R	50	TAGCGTTT	7
*R	50	TAGCGTT	7
TYS	50	ACGTATTCA	6
*R	50	TGAAGGTA	5
TYS	50	ACGTATTCTA	4
*R	50	TGACGT	3
*R	50	TGACGTT	2
*R	50	TGAAGG	2
*R	50	TAGCGTTC	2
LTVFGSV	50	CTTACGGTGTTTGGGAGTGTA	2
TYS	50	ACTTATTCGCG	2
TYS	50	ACGTATTCTAC	2
TYS	50	ACGTATTCGA	2
TYS	50	ACGTATTCACT	2
TYS	50	ACGTATTCACG	2
TYS	50	ACGTATTCAC	2
TYS	50	ACCTATAGC	2
*R	50	TGACGTG	1
*R	50	TGACGTCC	1
*R	50	TGACGGT	1
*R	50	TGACGG	1
*R	50	TGACGAAG	1
*R	50	TGAAGGTT	1
*R	50	TAGCGTTA	1
*R	50	TAGCGTGA	1
*R	50	TAGCGT	1
*R	50	TAGCGGTA	1
*R	50	TAGCGGT	1
*R	50	TAGAGGTT	1
*R	50	TAGAGGT	1
*R	50	TAACGTAG	1
*R	50	TAACGT	1
TYS	50	ACTTATTCGC	1
TYS	50	ACTTATTCG	1
TYS	50	ACTTATTCAG	1
TYS	50	ACTTACTCGAC	1
TYS	50	ACTTACTCACT	1
TYS	50	ACGTATTCTCT	1
TYS	50	ACGTATTCGT	1
TYS	50	ACGTATTCGG	1
TYS	50	ACGTATTCGCG	1
TYS	50	ACGTATTCAAC	1
TYS	50	ACGTATTCAA	1
TYS	50	ACGTATAGTGT	1
TYS	50	ACGTATAGCT	1
TYS	50	ACGTATAGCG	1
TYS	50	ACGTACTCGC	1
TYS	50	ACCTATTCGAC	1
TTTVPLT	49	ACTACTACTGTGCCTTTAACT	48
YYV	49	TACTACGTTTC	21
YYV	49	TACTACGTTT	11
TYL	49	ACGTACTTAC	9
TYL	49	ACGTACTTA	7
YYV	49	TACTACGTA	6
TYL	49	ACTTATTTACT	4
TYL	49	ACTTATTTAC	4
TYL	49	ACTTACTTACG	4
L	49	TTAG	3
L	49	TTA	3
YYV	49	TACTACGTT	3
TYL	49	ACTTACTTAC	3
L	49	TTGCT	2
L	49	TTGC	2
L	49	TTG	2
L	49	TTATC	2
L	49	TTATA	2
L	49	TTACT	2
L	49	TTACG	2
L	49	TTAC	2
YYV	49	TATTACGTA	2
YYV	49	TACTACGTAC	2
L	49	CTT	2
TYL	49	ACTTATTTA	2
TYL	49	ACGTACTTGC	2
L	49	TTGTA	1
L	49	TTGT	1
L	49	TTGGT	1
L	49	TTGCG	1
L	49	TTGCC	1
L	49	TTATT	1
L	49	TTAAC	1
L	49	TTAA	1
YYV	49	TACTACGTG	1
YYV	49	TACTACGTCC	1
YYV	49	TACTACGTC	1
YYV	49	TACTACGTACT	1
L	49	CTTTA	1
L	49	CTTGT	1
L	49	CTTAC	1
L	49	CTGTC	1
L	49	CTGTA	1
L	49	CTGCT	1
L	49	CTCGG	1
L	49	CTCGA	1
L	49	CTC	1
L	49	CTATC	1
L	49	CTATA	1
L	49	CTAT	1
L	49	CTAGT	1
L	49	CTAG	1
L	49	CTACT	1
L	49	CTACG	1
L	49	CTA	1
TYL	49	ACTTATTTACG	1
TYL	49	ACTTATCTCGT	1
TYL	49	ACTTACTTGA	1
TYL	49	ACTTACTTAAT	1
TYL	49	ACTTACTTA	1
TTTVPLT	49	ACTACTACTGTGCCTTTAACG	1
TYL	49	ACGTATTTACA	1
TYL	49	ACGTATTTAC	1
TYL	49	ACGTATTTAAC	1
TYL	49	ACGTATTTAA	1
TYL	49	ACGTATCTCG	1
TYL	49	ACGTATCTATG	1
TYL	49	ACGTACTTGAG	1
TYL	49	ACGTACTTAT	1
TYL	49	ACGTACTTAGC	1
LLPRHIL	48	CTTCTTCCGAGGCATATTCTT	48
SRTR	48	TCTCGTACTCGCG	26
SRTR	48	TCTCGTACTCGTC	10
SS	48	TCGTCGT	4
SRTR	48	TCTCGTACTCGCGT	3
SRTR	48	TCTCGTACTCGC	3
SS	48	TCGTCGTT	3
SS	48	TCTTCGC	2
SRTR	48	TCTCGTACTCGTCG	2
SRTR	48	TCTCGTACTCGT	2
SS	48	TCGTCTT	2
SS	48	TCGTCCG	2
SS	48	AGTAGTG	2
SS	48	TCTTCTGA	1
SS	48	TCTTCT	1
SS	48	TCTTCGT	1
SS	48	TCTTCG	1
SRTR	48	TCTCGTACTCGCT	1
SRTR	48	TCTCGTACGCGA	1
SS	48	TCTAGT	1
SS	48	TCGTCTTC	1
SS	48	TCGTCTCG	1
SS	48	TCGTCT	1
SS	48	TCGTCGGT	1
SS	48	TCGTCGAA	1
SS	48	TCGTCGA	1
SS	48	TCGTCCGT	1
SS	48	TCGTCCGA	1
SS	48	TCGTCC	1
SS	48	TCGTCAC	1
SS	48	TCGAGTTC	1
SS	48	TCGAGTAA	1
SS	48	TCCTCCG	1
SS	48	TCATCG	1
SS	48	TCAAGT	1
SS	48	AGTTCTT	1
SS	48	AGTTCTCG	1
SS	48	AGTTCGTT	1
SS	48	AGTTCGT	1
SS	48	AGTTCGCG	1
SS	48	AGTTCGCA	1
SS	48	AGTAGTT	1
SS	48	AGTAGTCT	1
SS	48	AGTAGTCG	1
SS	48	AGTAGTC	1
SS	48	AGTAGTA	1
SS	48	AGTAGT	1
SS	48	AGTAGCAG	1
IAPIVLV	47	ATTGCGCCGATTGTTCTGGTT	46
TITCLLC	47	ACTATTACGTGCCTACTATGT	46
TSS	47	ACTAGTTCT	4
TSS	47	ACTTCTTCAGC	3
TSS	47	ACGTCTTCT	3
TSS	47	ACTAGTTCTA	2
TSS	47	ACTAGTTCGAC	2
TSS	47	ACTAGTTCACG	2
TSS	47	ACTAGTTCAC	2
TSS	47	ACTAGTAGC	2
TSS	47	ACGTCTTCTA	2
IAPIVLV	47	ATTGCGCCGATTGTTCTGGTA	1
TSS	47	ACTTCTTCGA	1
TSS	47	ACTTCTTCG	1
TSS	47	ACTTCTTCA	1
TSS	47	ACTTCGTCTAC	1
TSS	47	ACTTCGTCGAC	1
TSS	47	ACTTCGTCG	1
TITCLLC	47	ACTATTACGTGTCTACTATGT	1
TSS	47	ACTAGTTCTG	1
TSS	47	ACTAGTTCTCC	1
TSS	47	ACTAGTTCGCG	1
TSS	47	ACTAGTTCG	1
TSS	47	ACTAGTTCA	1
TSS	47	ACTAGTAGCGG	1
TSS	47	ACTAGTAGCG	1
TSS	47	ACTAGCAGTCT	1
TSS	47	ACGTCTTCTAT	1
TSS	47	ACGTCTTCAT	1
TSS	47	ACGTCTTCAC	1
TSS	47	ACGTCTTCA	1
TSS	47	ACGTCGTCTT	1
TSS	47	ACGTCGTCG	1
TSS	47	ACGTCGTCCTG	1
TSS	47	ACGTCGTCACG	1
TSS	47	ACGTCGTCAC	1
TSS	47	ACGTCGTCAAG	1
TSS	47	ACGAGTTCAC	1
AGSWVDM	46	GCGGGTTCGTGGGTGGATATG	46
RSFIAIP	46	CGTTCTTTTATTGCTATTCCG	46
RG*LPLH	46	AGGGGGTAGCTTCCTCTTCAT	46
ST	46	TCTACGT	5
ST	46	AGTACGTA	4
ST	46	TCTACGTA	3
ST	46	TCGACGTT	3
ST	46	TCGACG	3
ST	46	AGTACTTT	3
ST	46	AGTACG	3
ST	46	TCTACT	2
ST	46	TCTACG	2
ST	46	AGTACTTC	2
ST	46	AGTACTA	2
ST	46	TCTACTT	1
ST	46	TCTACGTT	1
ST	46	TCTACGGT	1
ST	46	TCTACCGG	1
ST	46	TCGACTT	1
ST	46	AGTACTT	1
ST	46	AGTACTGC	1
ST	46	AGTACTG	1
ST	46	AGTACTCT	1
ST	46	AGTACTCG	1
ST	46	AGTACTC	1
ST	46	AGTACTAA	1
ST	46	AGTACGT	1
ST	46	AGTACGGG	1
KTPMDYK	44	AAGACTCCTATGGATTATAAG	44
TID	44	ACTATTGAC	15
TID	44	ACTATTGACT	9
TID	44	ACTATTGACTG	3
TID	44	ACTATTGACGT	2
TID	44	ACTATTGACG	2
TID	44	ACTATTGACCG	2
TID	44	ACTATTGACC	2
TID	44	ACTATCGACT	2
TID	44	ACTATCGAC	2
TID	44	ACTATTGAT	1
TID	44	ACTATTGACTC	1
TID	44	ACTATTGACGG	1
TID	44	ACTATCGACTG	1
TID	44	ACTATCGACCT	1
QTLLDSF	43	CAGACGCTTCTTGATTCTTTT	43
TVSRQRN	43	ACGGTTAGTCGTCAGAGGAAT	43
K*S*VWT	43	AAGTAGTCGTAGGTGTGGACT	43
CRF	43	TGTCGTTTC	18
TITC	43	ACTATTACGTGC	13
CRF	43	TGTCGTTTCT	9
TITC	43	ACTATTACGTGCC	7
TITV	43	ACTATTACTGTG	6
TITV	43	ACTATTACTGTGGC	5
TITV	43	ACTATTACTGTGG	5
CRF	43	TGTCGTTTCTA	4
TITC	43	ACTATTACGTGCTA	4
TITC	43	ACTATTACGTGCT	4
TITC	43	ACTATTACGTGT	3
TITC	43	ACTATTACGTGCCT	3
TITC	43	ACTATCACGTGC	3
CRF	43	TGTCGTTTTC	2
CRF	43	TGTCGTTTCC	2
CRF	43	TGTCGATTCT	2
TITC	43	ACTATTACTTGT	2
TITV	43	ACTATTACTGTTGG	2
TITV	43	ACTATTACTGTGCC	2
TITV	43	ACTATTACTGTGC	2
TITV	43	ACTATTACGGTG	2
TITV	43	ACTATTACCGTG	2
CRF	43	TGTCGTTTTCT	1
CRF	43	TGTCGTTTT	1
CRF	43	TGTCGTTTCA	1
CRF	43	TGTCGGTTT	1
CRF	43	TGTCGATTCTT	1
CRF	43	TGCCGTTTCT	1
TITV	43	ACTATTACTGTTCG	1
TITV	43	ACTATTACTGTGT	1
TITV	43	ACTATTACTGTGGT	1
TITV	43	ACTATTACTGTGCT	1
TITV	43	ACTATTACTGTGA	1
TITV	43	ACTATTACTGTCG	1
TITC	43	ACTATTACGTGTC	1
TITV	43	ACTATTACGGTGGC	1
TITV	43	ACTATTACGGTGGA	1
TITC	43	ACTATTACCTGT	1
TITV	43	ACTATTACCGTGG	1
TITV	43	ACTATTACCGTGC	1
TITV	43	ACTATTACCGTCG	1
TITV	43	ACTATTACAGTGG	1
TITV	43	ACTATCACTGTGG	1
TITV	43	ACTATCACTGTG	1
TITV	43	ACTATCACTGTC	1
TITC	43	ACTATCACGTGCTA	1
TITV	43	ACTATCACGGTGG	1
TITC	43	ACTATCACCTGT	1
TITV	43	ACTATAACAGTG	1
PRTGRFN	42	CCGCGTACGGGGCGGTTTAAT	42
IK*HVI*	42	ATTAAGTAGCATGTGATTTAA	42
NLH*KLA	42	AATCTGCATTAAAAGCTTGCG	42
KVPRGLM	42	AAGGTGCCGCGTGGTTTGATG	42
IV	42	ATAGTTG	7
I	42	ATA	7
SL	42	TCGCTT	6
SL	42	TCGCTTT	4
IV	42	ATAGTT	4
IV	42	ATAGTGC	4
I	42	ATAGT	4
I	42	ATTTC	3
I	42	ATATT	3
I	42	ATAT	3
IV	42	ATAGTTGC	3
IV	42	ATAGTG	3
I	42	ATAG	3
SL	42	TCTCTCG	2
I	42	ATT	2
I	42	ATCT	2
IV	42	ATCGTCT	2
I	42	ATCGT	2
I	42	ATCGC	2
IV	42	ATAGTCG	2
I	42	ATACG	2
I	42	ATAA	2
SL	42	AGTCTTTC	2
SL	42	AGTCTTT	2
SL	42	AGTCTTC	2
SL	42	AGTCTT	2
SL	42	AGTCTGCT	2
SL	42	AGTCTCG	2
SL	42	TCTCTTCG	1
SL	42	TCTCTTC	1
SL	42	TCTCTACT	1
SL	42	TCTCTAC	1
SL	42	TCGTTAAG	1
SL	42	TCGTTAA	1
SL	42	TCGCTCTA	1
SL	42	TCGCTCT	1
SL	42	TCACTA	1
IV	42	ATTGTC	1
IV	42	ATTGTAA	1
I	42	ATCTT	1
IV	42	ATCGTGAT	1
IV	42	ATCGTGA	1
IV	42	ATCGTG	1
IV	42	ATCGTCC	1
IV	42	ATCGTCAC	1
IV	42	ATCGTAC	1
I	42	ATCGG	1
I	42	ATCG	1
I	42	ATATA	1
IV	42	ATAGTTGA	1
IV	42	ATAGTTCG	1
IV	42	ATAGTGGC	1
IV	42	ATAGTGCT	1
IV	42	ATAGTGAC	1
IV	42	ATAGTCGC	1
IV	42	ATAGTC	1
IV	42	ATAGTAT	1
IV	42	ATAGTAC	1
I	42	ATAGG	1
I	42	ATACT	1
I	42	ATAC	1
SL	42	AGTCTTGC	1
SL	42	AGTCTTG	1
SL	42	AGTCTGTT	1
SL	42	AGTCTG	1
SL	42	AGTCTCAC	1
SL	42	AGTCTCA	1
SL	42	AGTCTACG	1
SL	42	AGTCTAAG	1
SL	42	AGCCTAT	1
WLHTKIT	41	TGGTTGCATACTAAGATTACG	41
RRPADRP	41	CGTCGTCCGGCTGATCGTCCG	41
KNTYNAR	41	AAGAATACTTATAATGCGCGG	41
*SFT	41	TAGTCTTTCACT	26
*RY	41	TGAAGGTATG	14
*SFT	41	TAGTCTTTCACTG	14
*RY	41	TGAAGGTATGC	12
Y*	41	TACTAGT	11
Y*	41	TACTAG	8
*RY	41	TGAAGGTAT	6
Y*	41	TACTAGTT	6
Y*	41	TACTAAGT	4
LV	41	CTCGTAC	4
LV	41	CTCGTACT	3
LV	41	TTAGTCTT	2
LV	41	TTAGTCGG	2
LV	41	TTAGTAG	2
*RY	41	TGAAGGTATC	2
*RY	41	TGAAGGTACTG	2
Y*	41	TACTAGTC	2
Y*	41	TACTAGTA	2
Y*	41	TACTAGGT	2
Y*	41	TACTAA	2
LV	41	CTAGTTTA	2
LV	41	TTGGTTGG	1
LV	41	TTGGTTCG	1
LV	41	TTGGTGTT	1
LV	41	TTGGTCT	1
LV	41	TTGGTAC	1
LV	41	TTAGTTAT	1
LV	41	TTAGTTA	1
LV	41	TTAGTT	1
LV	41	TTAGTGGC	1
LV	41	TTAGTCT	1
LV	41	TTAGTC	1
LV	41	TTAGTATA	1
LV	41	TTAGTAT	1
*RY	41	TGAAGGTATT	1
*SFT	41	TAGTCTTTCACTGT	1
*RY	41	TAGCGTTACG	1
*RY	41	TAGAGGTATGC	1
*RY	41	TAGAGGTATG	1
*RY	41	TAGAGGTAT	1
Y*	41	TACTAATT	1
Y*	41	TACTAATA	1
Y*	41	TACTAAT	1
Y*	41	TACTAAG	1
LV	41	CTGGTGAT	1
LV	41	CTCGTTGG	1
LV	41	CTCGTCT	1
LV	41	CTCGTCGG	1
LV	41	CTCGTAGC	1
LV	41	CTCGTA	1
LV	41	CTAGTTT	1
LV	41	CTAGTTGT	1
LV	41	CTAGTT	1
LV	41	CTAGTCT	1
LV	41	CTAGTCA	1
LV	41	CTAGTAC	1
LV	41	CTAGTAA	1
ARA*TAP	40	GCTCGTGCGTAGACTGCTCCT	40
RISGLRV	40	CGGATTTCTGGGCTGAGGGTT	40
YYY	40	TACTACTACT	13
*	40	TAGTA	10
*	40	TAGT	8
YYY	40	TACTATTAC	7
YYY	40	TACTACTACTG	7
TLL	40	ACTCTACTGT	7
*	40	TAGTC	4
*	40	TAGCG	4
YYY	40	TACTACTAC	4
YYY	40	TACTATTACGT	3
TLL	40	ACTTTACTTG	3
TVL	40	ACTGTACTGA	3
TLL	40	ACGTTACTTTA	3
TLL	40	ACGTTACTTAC	3
TVL	40	ACGGTACTGAC	3
*	40	TAGGT	2
*	40	TAGCT	2
*	40	TAGAA	2
YYY	40	TACTATTACT	2
YYY	40	TACTATTACG	2
TVL	40	ACTGTACTTG	2
TVL	40	ACTGTACTGTT	2
TVL	40	ACTGTACTGTG	2
TLL	40	ACTCTACTG	2
TLL	40	ACGTTACTTA	2
TLL	40	ACGTTACTT	2
TVL	40	ACGGTACTT	2
TVL	40	ACAGTACTGAT	2
*	40	TGAT	1
*	40	TGACG	1
*	40	TAGTG	1
*	40	TAGGG	1
*	40	TAGGA	1
*	40	TAGG	1
*	40	TAGC	1
YYY	40	TACTATTACGG	1
YYY	40	TACTACTATGT	1
*	40	TAATA	1
TLL	40	ACTTTACTTT	1
TLL	40	ACTTTACTTAC	1
TLL	40	ACTTTACTTA	1
TVL	40	ACTGTGCTC	1
TVL	40	ACTGTACTTT	1
TVL	40	ACTGTACTT	1
TVL	40	ACTGTACTGT	1
TVL	40	ACTGTACTG	1
TVL	40	ACTGTACTA	1
TLL	40	ACTCTTCTGAG	1
TLL	40	ACTCTTCTA	1
TLL	40	ACTCTACTGCG	1
TLL	40	ACTCTACTCG	1
TLL	40	ACGTTGTTAT	1
TLL	40	ACGTTATTGGC	1
TLL	40	ACGTTATTGAC	1
TLL	40	ACGTTATTACG	1
TLL	40	ACGTTATTA	1
TLL	40	ACGTTACTTG	1
TLL	40	ACGTTACTTAT	1
TLL	40	ACGTTACTATC	1
TVL	40	ACGGTCTTA	1
TVL	40	ACGGTATTGA	1
TVL	40	ACGGTATTAG	1
TVL	40	ACGGTATTACG	1
TVL	40	ACGGTACTTG	1
TVL	40	ACGGTACTTA	1
TVL	40	ACGGTACTGG	1
TVL	40	ACGGTACTGC	1
TVL	40	ACGGTACTCGA	1
TVL	40	ACGGTACTCG	1
TLL	40	ACGCTTCTA	1
TLL	40	ACGCTGCTT	1
TVL	40	ACCGTTTTG	1
TVL	40	ACCGTGCTGA	1
TVL	40	ACCGTATTGT	1
TVL	40	ACCGTATTA	1
TVL	40	ACCGTACTT	1
TVL	40	ACCGTACTC	1
TVL	40	ACCGTACTA	1
TLL	40	ACATTACTGA	1
TVL	40	ACAGTACTGA	1
FAGRGKV	39	TTTGCGGGTCGTGGGAAGGTG	39
ILKLAAA	39	ATTCTGAAGCTTGCGGCCGCA	39
TSPTPRA	38	ACTTCGCCGACTCCTCGTGCT	38
RDFQSRK	38	CGTGATTTTCAGTCTAGGAAG	37
TITWPY*	38	ACTATCACGTGGCCTTACTAA	18
TITWPY*	38	ACTATTACGTGGCCTTACTAA	13
TTY	38	ACTACTTAC	10
TITWPY*	38	ACTATTACGTGGCCGTACTAA	6
TTY	38	ACTACTTACT	6
TTY	38	ACTACTTACGT	4
TTY	38	ACTACTTACG	4
TTY	38	ACTACGTAC	4
TVT	38	ACTGTTACT	3
TVT	38	ACTGTCACGTT	3
TVT	38	ACTGTCACG	3
TVT	38	ACTGTAACT	3
TTY	38	ACTACGTACT	3
TVT	38	ACTGTTACTG	2
TVT	38	ACTGTTACGG	2
TVT	38	ACTGTCACTG	2
TVT	38	ACTGTCACGT	2
TVT	38	ACTGTCACC	2
TVT	38	ACTGTAACGG	2
RDFQSRK	38	CGTGATTTTCAGTCTAGGAAA	1
TVT	38	ACTGTTACTGT	1
TVT	38	ACTGTTACGTG	1
TVT	38	ACTGTTACGGT	1
TVT	38	ACTGTTACGA	1
TVT	38	ACTGTTACG	1
TVT	38	ACTGTGACTT	1
TVT	38	ACTGTGACTGT	1
TVT	38	ACTGTCACTGT	1
TVT	38	ACTGTCACTGG	1
TVT	38	ACTGTCACTCG	1
TVT	38	ACTGTCACTC	1
TVT	38	ACTGTCACT	1
TVT	38	ACTGTCACGTG	1
TITWPY*	38	ACTATTACGTGGCCGTACTAG	1
TTY	38	ACTACTTACTG	1
TTY	38	ACTACTTACGA	1
TTY	38	ACTACGTATCT	1
TTY	38	ACTACGTAT	1
TTY	38	ACTACGTACTG	1
TTY	38	ACTACGTACTC	1
TTY	38	ACTACGTACG	1
TVT	38	ACAGTGACTA	1
FPLRPLP	37	TTTCCTTTGCGTCCGCTGCCT	37
LLTQVMR	37	TTGTTGACGCAGGTGATGCGT	37
YPPARPR	37	TATCCGCCTGCTCGTCCGCGT	37
DMNYMPK	37	GATATGAATTATATGCCTAAG	37
WKNGLGL	36	TGGAAGAATGGTCTGGGGCTG	36
TTT	36	ACTACTACTG	13
TTT	36	ACTACTACTGT	12
TTT	36	ACTACTACT	9
TT	36	ACTACGTA	7
TT	36	ACTACT	5
R	36	CGTAT	4
TT	36	ACTACG	4
R	36	AGGTA	3
R	36	AGGT	3
TT	36	ACTACTGA	3
TT	36	ACTACTA	3
R	36	CGTCT	2
R	36	CGT	2
R	36	AGGTG	2
R	36	AGATT	2
TT	36	ACTACTTA	2
TT	36	ACTACTT	2
TT	36	ACTACTAC	2
TT	36	ACTACGTC	2
TT	36	ACTACGT	2
R	36	CGTTT	1
R	36	CGTTA	1
R	36	CGTT	1
R	36	CGTGG	1
R	36	CGTGC	1
R	36	CGTGA	1
R	36	CGTA	1
R	36	CGGCC	1
R	36	CGCT	1
R	36	CGCG	1
R	36	CGATT	1
R	36	CGAGT	1
R	36	AGGTT	1
R	36	AGGGC	1
R	36	AGG	1
R	36	AGAGG	1
R	36	AGACG	1
R	36	AGA	1
TTT	36	ACTACTACTC	1
TTT	36	ACTACTACGT	1
TT	36	ACTACGGT	1
TT	36	ACGACTTC	1
TT	36	ACGACTTA	1
TT	36	ACGACGTG	1
RP*NFRE	35	CGGCCGTAGAATTTTCGTGAG	35
HGISMKL	35	CATGGTATTTCGATGAAGCTT	35
TFRHVDT	35	ACTTTTCGTCATGTTGATACG	35
YYVS	35	TACTACGTTTCA	21
Y*L	35	TACTAGTTA	15
Y*L	35	TACTAGTTAC	13
YYVS	35	TACTACGTTTCAC	10
TR	35	ACTCGTA	8
Y*L	35	TACTAGTTACG	7
TR	35	ACTCGTAC	6
TR	35	ACTCGT	6
SRS	35	TCGCGTTCT	3
SRS	35	TCTCGTTCATG	2
SRS	35	TCGCGTTCC	2
YYVS	35	TACTACGTTTCT	2
SRS	35	AGTCGTTCT	2
SRS	35	TCTCGTTCTG	1
SRS	35	TCTCGTTCACT	1
SRS	35	TCTCGTTCAC	1
SRS	35	TCTCGTTCA	1
SRS	35	TCTCGGTCTA	1
SRS	35	TCTCGGTCGG	1
SRS	35	TCTAGGTCGGC	1
SRS	35	TCGCGTTCTGG	1
SRS	35	TCGCGTTCTGA	1
SRS	35	TCGCGTTCTAT	1
SRS	35	TCGCGTTCTAC	1
SRS	35	TCGCGTTCTA	1
SRS	35	TCGCGTTCGG	1
SRS	35	TCGCGTTCCT	1
SRS	35	TCGCGTTCCG	1
SRS	35	TCGCGTTCAT	1
SRS	35	TCACGTTCCT	1
YYVS	35	TACTACGTTTCTA	1
YYVS	35	TACTACGTTTCACT	1
SRS	35	AGTCGTTCTCG	1
SRS	35	AGTCGTTCTAG	1
SRS	35	AGTCGTTCAAT	1
SRS	35	AGTCGTAGTG	1
SRS	35	AGTCGAAGCTG	1
SRS	35	AGTCGAAGCT	1
SRS	35	AGTAGGTCTAT	1
SRS	35	AGTAGGTCT	1
SRS	35	AGCCGTTCT	1
TR	35	ACTCGTT	1
TR	35	ACTCGTGG	1
TR	35	ACTCGTGC	1
TR	35	ACTCGTCA	1
TR	35	ACTCGTC	1
TR	35	ACTCGTAA	1
TR	35	ACTCGGT	1
TR	35	ACTCGCA	1
TR	35	ACTCGC	1
TR	35	ACTCGATC	1
TR	35	ACTAGGTA	1
TR	35	ACTAGGT	1
TR	35	ACGCGTC	1
TR	35	ACGCGTAA	1
TR	35	ACGCGGTA	1
SHFPPLP	34	TCTCATTTTCCTCCTCTGCCT	34
AVSR*PY	34	GCTGTTTCGCGTTAGCCTTAT	34
MK*TTDY	34	ATGAAGTAGACGACTGATTAT	34
*RF	34	TAGCGTTTCT	6
*RF	34	TAGCGTTTCTA	5
*RF	34	TAGCGTTTTC	4
*RF	34	TAGCGTTTC	4
YVV	34	TACGTCGTT	4
YVV	34	TACGTAGTTAC	4
*RF	34	TAGCGTTTT	3
*RF	34	TAGCGTTTCAC	3
*RF	34	TAGCGTTTCA	3
YVV	34	TACGTCGTTTC	3
YVV	34	TACGTAGTT	3
*RF	34	TGACGTTTC	2
YVV	34	TACGTTGTAC	2
YVV	34	TACGTAGTACT	2
YVV	34	TACGTAGTAC	2
YVV	34	TACGTAGTA	2
*RF	34	TGACGTTTCT	1
*RF	34	TGACGGTTTG	1
*RF	34	TAGCGTTTTCT	1
*RF	34	TAGCGTTTCTG	1
YVV	34	TACGTTGTC	1
YVV	34	TACGTTGTA	1
YVV	34	TACGTGGTTC	1
YVV	34	TACGTCGTTTT	1
YVV	34	TACGTCGTTGC	1
YVV	34	TACGTCGTTG	1
YVV	34	TACGTCGTGAT	1
YVV	34	TACGTCGTAC	1
YVV	34	TACGTCGTA	1
YVV	34	TACGTAGTTTG	1
YVV	34	TACGTAGTTA	1
YVV	34	TACGTAGTCA	1
ASKFLPS	33	GCGTCTAAGTTTTTGCCGTCT	33
TYV	33	ACGTACGTT	5
TYV	33	ACGTACGTACT	4
TYV	33	ACGTACGTAT	3
TYV	33	ACTTACGTT	2
TYV	33	ACGTACGTTA	2
TYV	33	ACGTACGTATT	2
TYV	33	ACTTACGTTC	1
TYV	33	ACTTACGTTA	1
TYV	33	ACTTACGTGT	1
TYV	33	ACTTACGTGA	1
TYV	33	ACTTACGTCGA	1
TYV	33	ACTTACGTCG	1
TYV	33	ACTTACGTC	1
TYV	33	ACTTACGTAAT	1
TYV	33	ACTTACGTAA	1
TYV	33	ACGTACGTGA	1
TYV	33	ACGTACGTCAC	1
TYV	33	ACGTACGTCAA	1
TYV	33	ACGTACGTC	1
TYV	33	ACGTACGTAC	1
TYV	33	ACGTACGTA	1
APLL*MS	32	GCTCCTCTTCTGTAGATGTCT	32
NYFKPTR	32	AATTATTTTAAGCCTACGCGT	32
TVGQPSR	32	ACTGTGGGTCAGCCTTCTCGG	31
*L	32	TAGCTTTC	9
CR	32	TGTCGTTT	8
CR	32	TGTCGTT	7
*L	32	TAGCTTT	7
*L	32	TAACTATT	3
CR	32	TGTCGTTC	2
CR	32	TGTCGTAT	2
CR	32	TGTAGGTA	2
*L	32	TGACTT	2
*L	32	TAGCTT	2
*L	32	TAACTAGT	2
CR	32	TGTCGTCC	1
CR	32	TGTCGTA	1
CR	32	TGTCGT	1
CR	32	TGTCGATT	1
CR	32	TGTCGACT	1
CR	32	TGTCGAC	1
CR	32	TGTCGA	1
CR	32	TGTAGG	1
CR	32	TGCCGT	1
CR	32	TGCCGGTC	1
CR	32	TGCCGG	1
*L	32	TGATTATG	1
*L	32	TGACTTTC	1
*L	32	TGACTTC	1
*L	32	TAGTTGTC	1
*L	32	TAGTTG	1
*L	32	TAGCTCT	1
*L	32	TAACTA	1
TVGQPSR	32	ACTGTGGGTCAGCCTTCTCGT	1
FGV*TPS	31	TTTGGGGTTTAGACTCCTTCG	31
STDKALS	31	TCTACTGATAAGGCTCTTTCG	31
VMRKSNN	31	GTGATGCGTAAGAGTAATAAT	31
PFPKTTS	31	CCGTTTCCTAAGACGACGTCG	31
K*KNRQM	31	AAGTAGAAGAATAGGCAGATG	31
ISRW	31	ATATCACGTTGGC	17
YAF	31	TACGCTTTCAC	8
ISRW	31	ATATCACGTTGGCC	7
ISRW	31	ATATCACGTTGG	7
YAF	31	TACGCTTTCTG	3
YAF	31	TACGCTTTC	3
YAF	31	TACGCTTTCT	2
YAF	31	TACGCTTTCA	2
YAF	31	TACGCGTTTCT	2
YAF	31	TACGCGTTT	2
YAF	31	TACGCTTTTC	1
YAF	31	TACGCTTTCAT	1
YAF	31	TACGCGTTTT	1
YAF	31	TACGCGTTTCA	1
YAF	31	TACGCGTTTC	1
YAF	31	TACGCGTTCCT	1
YAF	31	TACGCGTTCC	1
YAF	31	TACGCGTTC	1
YAF	31	TACGCCTTCTG	1
RPLTKLQ	30	CGTCCTCTGACGAAGTTGCAG	30
R*ERRCS	30	CGGTAGGAGAGGCGTTGTTCG	30
PWKQGTK	30	CCTTGGAAGCAGGGGACGAAG	30
PTVLELL	30	CCTACGGTGTTGGAGCTTCTG	30
PCAGRIK	30	CCGTGTGCTGGGCGGATTAAG	30
TITWPNY	30	ACTATTACGTGGCCTAACTAT	30
KLNRTN*	30	AAGCTGAATCGTACGAATTAG	30
TILW	30	ACTATACTGTGG	12
TILW	30	ACTATACTGTGGT	6
TILW	30	ACTATACTGTGGC	6
TILW	30	ACTATACTGTGGCC	5
TY*	30	ACGTATTGA	5
YL	30	TACTTAC	4
TTS	30	ACTACTAGC	3
TTS	30	ACTACGTCAC	3
YL	30	TATCTTT	2
YL	30	TATCTG	2
YL	30	TACTTATT	2
YL	30	TACTTATC	2
YL	30	TACTTAT	2
YL	30	TACTTAGT	2
YL	30	TACTTACT	2
TY*	30	ACTTATTGA	2
TTS	30	ACTACTTCTC	2
TTS	30	ACTACTTCACT	2
TTS	30	ACTACTTCA	2
TTS	30	ACTACTAGCG	2
TY*	30	ACGTATTGAC	2
TY*	30	ACGTATTAGC	2
TY*	30	ACGTACTAA	2
YL	30	TATCTTG	1
YL	30	TATCTTCT	1
YL	30	TATCTTCA	1
YL	30	TATCTTC	1
YL	30	TATCTT	1
YL	30	TATCTGAG	1
YL	30	TATCTGAC	1
YL	30	TATCTCGA	1
YL	30	TACTTGCT	1
YL	30	TACTTG	1
YL	30	TACTTATG	1
YL	30	TACTTA	1
TY*	30	ACTTATTGAGC	1
TY*	30	ACTTATTGACG	1
TY*	30	ACTTATTAACT	1
TY*	30	ACTTACTGAGC	1
TY*	30	ACTTACTGAAC	1
TILW	30	ACTATACTGTGGG	1
TTS	30	ACTACTTCTCG	1
TTS	30	ACTACTTCTAC	1
TTS	30	ACTACTTCTA	1
TTS	30	ACTACTTCG	1
TTS	30	ACTACTTCACC	1
TTS	30	ACTACTTCAC	1
TTS	30	ACTACGTCTGC	1
TTS	30	ACTACGTCTG	1
TTS	30	ACTACGTCTC	1
TTS	30	ACTACGTCGT	1
TTS	30	ACTACGTCGCT	1
TTS	30	ACTACGTCGC	1
TTS	30	ACTACGTCGAC	1
TTS	30	ACTACGTCGA	1
TTS	30	ACTACGTCG	1
TY*	30	ACGTATTGAT	1
TY*	30	ACGTATTGACT	1
TY*	30	ACGTATTGACG	1
TY*	30	ACGTATTAGG	1
TY*	30	ACGTATTAG	1
TY*	30	ACGTATTAATG	1
TY*	30	ACGTATTAA	1
TY*	30	ACGTACTAGTG	1
TY*	30	ACGTACTAGC	1
TY*	30	ACGTACTAAGC	1
TY*	30	ACGTACTAAG	1
TY*	30	ACGTACTAACA	1
TTS	30	ACGACTAGC	1
LRFPTVR	29	TTGCGTTTTCCTACTGTTCGT	29
SVK*PLE	29	TCGGTTAAGTAGCCGCTGGAG	29
YPDPLNF	29	TATCCGGATCCTTTGAATTTT	29
DATDMVS	29	GATGCGACGGATATGGTTAGT	29
RMLSQNA	29	CGGATGCTTAGTCAGAATGCG	29
H*GLANK	29	CATTAGGGGCTTGCGAATAAG	29
HPILDSL	29	CATCCTATTCTGGATTCGCTG	29
NPGYTNK	29	AATCCTGGGTATACGAATAAG	29
LSSKARG	29	CTGTCGAGTAAGGCGAGGGGG	28
TITWPYY	29	ACTATTACGTGGCCTTACTAT	16
LRFL	29	TTGCGTTTTCTA	8
TITWPYY	29	ACTATTACGTGGCCGTACTAT	8
LRFL	29	TTGCGTTTTCTAC	5
LRFL	29	TTGCGTTTCCTA	5
T*	29	ACGTAGT	5
TYC	29	ACTTATTGCC	4
TYC	29	ACTTATTGC	4
TITWPYY	29	ACTATTACGTGGCCCTACTAT	4
TYC	29	ACGTATTGCG	4
T*	29	ACGTAGTA	4
T*	29	ACGTAG	4
TYF	29	ACGTACTTC	4
TYF	29	ACTTATTTTA	3
TYC	29	ACTTATTGCG	3
TYC	29	ACGTATTGCT	3
TYC	29	ACGTATTGC	3
T*	29	ACGTAGTT	3
TYF	29	ACGTACTTCAC	3
LRFL	29	TTGCGTTTCCTT	2
LRFL	29	TTGCGTTTCCTACT	2
LRFL	29	TTGCGTTTCCTAC	2
TYC	29	ACTTATTGCGT	2
TYF	29	ACGTATTTCT	2
TYF	29	ACGTATTTC	2
TYF	29	ACGTACTTCG	2
TYF	29	ACGTACTTCA	2
T*	29	ACCTAGTT	2
T*	29	ACCTAGT	2
LRFL	29	TTGCGTTTTCTTGA	1
LRFL	29	TTGCGTTTTCTACT	1
LRFL	29	TTGCGTTTCCTGAT	1
LRFL	29	TTGCGTTTCCTG	1
LRFL	29	TTGCGGTTTCTA	1
LSSKARG	29	CTGTCGAGTAAGGCGAGGGGT	1
TYF	29	ACTTATTTCTA	1
TYC	29	ACTTATTGCT	1
TYC	29	ACTTATTGCGA	1
T*	29	ACTTAGTC	1
T*	29	ACTTAGTA	1
T*	29	ACTTAGT	1
TYF	29	ACTTACTTTT	1
TYF	29	ACTTACTTCA	1
TYC	29	ACTTACTGC	1
TITWPYY	29	ACTATTACGTGGCCGTATTAT	1
TYF	29	ACGTATTTCTT	1
TYF	29	ACGTATTTCGG	1
TYF	29	ACGTATTTCG	1
TYC	29	ACGTATTGTT	1
TYC	29	ACGTATTGCGT	1
TYC	29	ACGTATTGCGG	1
T*	29	ACGTAGTG	1
T*	29	ACGTAGGT	1
T*	29	ACGTAGG	1
TYF	29	ACGTACTTTG	1
TYF	29	ACGTACTTCTG	1
TYF	29	ACGTACTTCTC	1
TYF	29	ACGTACTTCT	1
TYF	29	ACGTACTTCAA	1
T*	29	ACGTAAT	1
T*	29	ACGTAAGT	1
T*	29	ACGTAA	1
WLASSPS	28	TGGCTGGCTTCTTCTCCTTCG	28
RS*LPS*	28	CGTTCTTAGCTGCCTAGTTAG	28
IPLLKHV	28	ATTCCGTTGCTTAAGCATGTT	28
NHRS*NC	28	AATCATCGTTCGTAGAATTGT	28
LRFLLFF	28	TTGCGTTTCCTACTGTTCTTT	26
MYLLSDR	28	ATGTATCTGCTGTCTGATCGT	26
TIRG	28	ACTATACGTGGC	9
YVL	28	TACGTACTTT	7
TIRG	28	ACTATACGTGGCC	7
YVL	28	TACGTACTTTC	4
YVL	28	TACGTACTT	3
LRFLLFF	28	TTGCGTTTTCTACTGTTCTTT	2
YVL	28	TATGTCCTGA	2
YVL	28	TACGTATTA	2
MYLLSDR	28	ATGTATCTGCTGTCTGATCGA	2
TIRG	28	ACTATACGTGGTC	2
TIRG	28	ACTATACGTGGCT	2
TIRG	28	ACTATACGTGGCCT	2
YVL	28	TATGTTCTGAC	1
YVL	28	TATGTCCTTGA	1
YVL	28	TATGTCCTGAC	1
YVL	28	TACGTCTTGC	1
YVL	28	TACGTCTTGA	1
YVL	28	TACGTCTTG	1
YVL	28	TACGTATTG	1
YVL	28	TACGTATTAG	1
YVL	28	TACGTATTACT	1
YVL	28	TACGTATTAC	1
TIRG	28	ACTATACGTGGTG	1
TIRG	28	ACTATACGTGGTCC	1
TIRG	28	ACTATACGTGGG	1
TIRG	28	ACTATACGTGGCTA	1
TIRG	28	ACTATACGTGGCCG	1
TIRG	28	ACTATACGCGGT	1
LLGTHLR	27	TTGCTGGGTACTCATCTGCGT	27
LGGITFK	27	CTTGGGGGGATTACGTTTAAG	27
RVTPARH	27	CGTGTGACTCCTGCGCGTCAT	27
PRTRQPT	27	CCGCGTACTCGGCAGCCGACT	27
HPDLKR*	27	CATCCTGATTTGAAGCGGTAA	27
TFS*PTV	27	ACTTTTTCTTAGCCTACTGTT	27
IRNRALG	27	ATTCGGAATCGGGCGCTGGGG	26
YSYC	27	TACTCGTACTGT	15
YVR	27	TACGTACGTTT	8
YSYC	27	TACTCGTACTGTC	6
YSYC	27	TACTCGTACTGC	4
YVR	27	TACGTACGTT	4
YVR	27	TACGTAAGGTA	3
YVR	27	TACGTAAGGT	3
YVR	27	TACGTACGT	2
YVR	27	TATGTTCGC	1
YSYC	27	TACTCGTACTGTG	1
YSYC	27	TACTCGTACTGCG	1
YVR	27	TACGTTCGTAG	1
YVR	27	TACGTCCGTT	1
YVR	27	TACGTCCGTCT	1
YVR	27	TACGTCCGA	1
YVR	27	TACGTACGGTA	1
YVR	27	TACGTAAGGTT	1
IRNRALG	27	ATTCGTAATCGGGCGCTGGGT	1
GDGKRL*	26	GGTGATGGGAAGCGTTTGTAG	26
GRT*YFP	26	GGTCGTACTTAGTATTTTCCG	26
AHRLTMP	26	GCTCATCGGCTGACGATGCCT	26
REQIKKW	26	CGTGAGCAGATTAAGAAGTGG	26
QSPRTRQ	26	CAGTCTCCTAGGACGCGTCAG	26
TITCLTL	26	ACTATTACGTGCCTTACGTTA	26
C	26	TGCGT	7
YSF	26	TACTCTTTCAC	6
YSF	26	TACTCTTTCA	5
T*Y	26	ACTTAGTACTG	5
TSY	26	ACTAGTTACG	5
C	26	TGTCG	4
C	26	TGTAC	4
T*Y	26	ACTTAGTAC	4
YSF	26	TACTCGTTTC	3
TSY	26	ACTAGTTACTG	3
TSY	26	ACTAGTTACT	3
TSY	26	ACTAGTTACGT	3
TSY	26	ACTAGTTAC	3
TSR	26	ACTAGTCGCT	3
TSR	26	ACTAGTCGAC	3
TSY	26	ACGTCGTAC	3
T*Y	26	ACGTAGTACT	3
C	26	TGT	2
C	26	TGCT	2
YSF	26	TATTCGTTCT	2
T*Y	26	ACTTAGTACT	2
TSY	26	ACTAGTTACGG	2
[truncated: 17,013 more rows]
